# Supplementary material for: Ring finger protein 5 mediates STING degradation through ubiquitinating K135 and K155 in a teleost fish
Source: Front Immunol. 2024 Dec 11;15:1525376. doi: 10.3389/fimmu.2024.1525376 (PMC11668637; doi:10.3389/fimmu.2024.1525376)
Supplement: Supplementary Material 1 — Primers used in this study. [file DataSheet1.xlsx]

## Sheet: Table 1
	Table S1. Primers used for cloning.
	Names	Sequence (5′–3′)
	scRNF5-F	CGGAATTCCGGCGGCCGCGGATCCCCGG
	scRNF5-R	GGGGTACCCCTCAGCAGCCAGAAGAAGAAG
	scSTING(181-417)-F	CGGAATTCCGGCTTCCATCGCAGCATTTCGTG
	scSTING(1-180)-R	GGGGTACCCCTTAAGCCTCCAAATGCGGCAG
	scSTING(141-417)-F	CGGAATTCCGGGTCCGTCAGAGGTGGAGG
	scSTING(1-140)-R	GGGGTACCCCTTACAGGACTCCCAGGCTTTTGAAC

## Sheet: Table 2
	Table S2. Primers used for qRT-PCR.
	Genes	Primers	Sequences (5′–3′)
	scRNF5	Forward	CGGCTTCTTCACCACAGTCTTCA
		Reverse	GGGAGTCTTGCCAGTTGTTATTGC
	scSTING	Forward	GCAGGACATACTGGAGCG
		Reverse	GGTCACAGGGATGTATGAAGTCAA
	scIFN-h	Forward	CGCTCTGCTGTGATTGGC
		Reverse	GGGACTCCACCTCTGCCTTT
	scMX	Forward	GGATTCTGACATCGGGAGCAA
		Reverse	GTGCAGTAGACTCATGCTGT
	scISG15	Forward	CGACGAGACTGTGAGCGACTTC
		Reverse	CATTCATCATCTCCCTGCCTTGGT
	scTNF-α	Forward	AGCCAGGCATCGTTCAGAGTCT
		Reverse	CTGTCCTCCTGAGCGGTGTCTT
	β-actin	Forward	CCCTCTGAACCCCAAAGCCA
		Reverse	CAGCCTGGATGGCAACGTACA
	MRV-MCP	Forward	GTCACCCTGCCTTACAACGAAA
		Reverse	CACGATGGGCTTGACTTCTCC
	MRV ICP-18	Forward	AGTTTGACGCCAGCTTTCACG
		Reverse	TGCCATACCGTCGCACTCG
	MRV DNA polymerase	Forward	GGCGTCAAGTGCCATCAG
		Reverse	CAGGCGAGACAGTCTTCCAAT
