# Supplementary material for: Ring finger protein 5 mediates STING degradation through ubiquitinating K135 and K155 in a teleost fish
Source: Front Immunol. 2024 Dec 11;15:1525376. doi: 10.3389/fimmu.2024.1525376 (PMC11668637; doi:10.3389/fimmu.2024.1525376)
Supplement: Supplementary Material 2 — Accession numbers of RNF and STING family members sequences in the NCBI. [file DataSheet2.xlsx]

## Sheet: Sheet1
Protein	Species	Accession number
RNF5	Rhipicephalus appendiculatus	JAP77552.1
RNF5	Homo sapiens	NP_008844.1
RNF5	Pan troglodytes	XP_001164301.1
RNF5	Pongo abelii	XP_002816739.1
RNF5	Mus musculus	NP_062276.1
RNF5	Rattus norvegicus	NP_001102495.1
RNF5	Cricetulus griseus	XP_003508511.1
RNF5	Lagenorhynchus albirostris	XP_060019146.1
RNF5	Mesoplodon densirostris	XP_059967293.1
RNF5	Pseudorca crassidens	XP_067608767.1
RNF5	Accipiter gentilis	XP_049649052.1
RNF5	Harpia harpyja	XP_052630968.1
RNF5	Grus americana	XP_054663619.1
RNF5	Pseudophryne corroboree	XP_063794240.1
RNF5	Xenopus tropicalis	NP_001017071.1
RNF5	Rana temporaria	XP_040178975.1
RNF5	Pseudonaja textilis	XP_026577046.1
RNF5	Python bivittatus	XP_007430366.1
RNF5	Candoia aspera	XP_063152405.1
RNF5	Caretta caretta	XP_048673653.1
RNF5	Dermochelys coriacea	XP_038226920.1
RNF5	Emydura macquarii macquarii	XP_067416323.1
RNF5	Siniperca chuatsi	XP_044026571.1
RNF5	Danio rerio	XP_003200552.1
RNF5	Oreochromis niloticus	XP_019206305.1
RNF5	Oncorhynchus mykiss	XP_021427484.1
RNF5	Oncorhynchus kisutch	XP_020356186.1
RNF5	Mylopharyngodon piceus	WBQ01525.1
RNF5	Micropterus salmoides	XP_038580962.1
RNF5	Megalobrama amblycephala	XP_048059191.1
RNF5	Ictalurus punctatus	XP_017340794.1
RNF5	Gadus macrocephalus	XP_059898688.1
RNF5	Epinephelus lanceolatus	XP_033493326.1
RNF5	Epinephelus fuscoguttatus	XP_049457904.1
RNF5	Cynoglossus semilaevis	XP_008329409.1
RNF5	Cheilinus undulatus	XP_041664952.1
RNF5	Channa argus	XP_067352766.1
RNF5	Carassius gibelio	XP_052440116.1
RNF5	Anguilla anguilla	XP_035287403.1
RNF5	Xiphophorus couchianus	XP_027891435.1
RNF5	Takifugu flavidus	XP_056876837.1
RNF5	Sander lucioperca	XP_031151776.1
RNF5	Amphiprion ocellaris	XP_023127027.2
STING	Homo sapiens	NP_938023.1
STING	Pan troglodytes	XP_001135484.1
STING	Pongo abelii	XP_002815998.1
STING	Mus musculus	NP_082537.1
STING	Rattus norvegicus	NP_001102592.1
STING	Cricetulus griseus	XP_035294944.1
STING	Lagenorhynchus albirostris	XP_059999704.1
STING	Mesoplodon densirostris	XP_059947984.1
STING	Orcinus orca	XP_004280346.1
STING	Accipiter gentilis	XP_049685156.1
STING	Harpia harpyja	XP_052628087.1
STING	Grus americana	XP_054698278.1
STING	Caretta caretta	XP_048717214.1
STING	Dermochelys coriacea	XP_038270121.1
STING	Emydura macquarii macquarii	XP_067422694.1
STING	Xenopus tropicalis	NP_001106445.2
STING	Pseudophryne corroboree	XP_063784354.1
STING	Rana temporaria	XP_040200708.1
STING	Siniperca chuatsi	XP_044060216.1
STING	Danio rerio	NP_001265766.1
STING	Oreochromis niloticus	XP_003451821.2
STING	Oncorhynchus mykiss	XP_021439133.2
STING	Oncorhynchus kisutch	XP_020327540.1
STING	Mylopharyngodon piceus	AQY10109.1
STING	Micropterus salmoides	XP_038554727.1
STING	Megalobrama amblycephala	XP_048032973.1
STING	Ictalurus punctatus	XP_053541768.1
STING	Epinephelus lanceolatus	XP_033488625.1
STING	Epinephelus fuscoguttatus	XP_049441533.1
STING	Cheilinus undulatus	XP_041654179.1
STING	Channa argus	XP_067375032.1
STING	Carassius gibelio	XP_052470313.1
STING	Anguilla anguilla	XP_035264215.1
STING	Xiphophorus couchianus	XP_027865628.1
STING	Sander lucioperca	XP_031135930.1
STING	Amphiprion ocellaris	XP_023124612.2
